# Supplementary material for: Association of Intracranial Plaque Features with the Severity of White Matter Hyperintensities in Middle-Aged and Older Community-Dwelling Adults
Source: Biomedicines. 2025 Oct 20;13(10):2553. doi: 10.3390/biomedicines13102553 (PMC12562004; doi:10.3390/biomedicines13102553)
Supplement: Supplementary file 1 [file biomedicines-13-02553-s001.zip]

Archive with 1 entries (1 files):
- biomedicines-3829597-supplementary.pdf
